# Supplementary material for: Cooking methods affect advanced glycation end products and lipid profiles: A randomized cross-over study in healthy subjects
Source: Cell Rep Med. 2025 Apr 24;6(5):102091. doi: 10.1016/j.xcrm.2025.102091 (PMC12147844; doi:10.1016/j.xcrm.2025.102091)
Supplement: Table S5. Macronutrient and CML intake [file mmc2.xlsx]

## Sheet: Overview
A.) Baseline macro nutrient intake per participant based on the food frequency questionnaire. Absolute quantities (kcal and g) and relative portions adjusted for energy intake (%).
B.) Average macro nutritional details and AGE consumption per participants per period for group 1. Related to Figure 2.
C.) Average macro nutritional details and AGE consumption per participants per period for group 2. Related to Figure 2.
D.) Daily CML intake (kU CML) per kcal per participant at baseline. Related to Figure 2.
E.) Daily CML intake (kU CML) per kcal per participant during the first interventional period. Related to Figure 2.
F.) Daily CML intake (kU CML) per kcal per participant during the second interventional period. Related to Figure 2.

## Sheet: TableS5A
Table S5A: Baseline macro nutrient intake per participant based on the food frequency questionnaire. Absolute quantities (kcal and g) and relative portions adjusted for energy intake (%).
	STEAMM_ID	Energy (kcal)	Proteins (g)	Fats (g)	Carbohydrates (g)	Fiber (g)	Proteins relative (%)	Fats relative (%)	Carbohydrates relative (%)	Fiber relative (%)
	STEAMM06	1625.7	70.8	54.8	210.6	25.3	17.4	30.3	51.8	15.6
	STEAMM07	1833.5	83.2	59.9	218.2	15.8	18.2	29.4	47.6	8.6
	STEAMM08	1983.2	89.4	77.1	226.6	20.7	18.0	35.0	45.7	10.5
	STEAMM09	1098.3	43.2	31.6	155.8	14.8	15.8	25.9	56.7	13.4
	STEAMM10	1746.9	66.9	90.6	165.0	13.1	15.3	46.7	37.8	7.5
	STEAMM11	1109.0	54.6	42.7	124.9	12.4	19.7	34.7	45.0	11.1
	STEAMM12	1529.9	84.0	58.0	156.5	17.5	22.0	34.1	40.9	11.4
	STEAMM13	2100.2	92.2	67.2	259.9	27.3	17.6	28.8	49.1	13.0
	STEAMM14	2112.9	70.7	84.1	264.4	25.0	13.4	35.8	50.1	11.8
	STEAMM15	1306.2	69.3	46.8	143.8	11.7	21.2	32.2	44.1	8.9
	STEAMM16	1707.2	73.0	59.7	217.7	19.5	17.1	31.5	51.0	11.4
	STEAMM17	1806.4	73.4	71.5	209.5	14.6	16.3	35.6	46.4	8.1
	STEAMM18	1794.3	69.8	65.2	231.4	21.3	15.6	32.7	51.6	11.9
	STEAMM19	1162.4	55.9	47.1	121.3	14.0	19.2	36.5	41.8	12.0
	STEAMM20	1656.1	79.4	49.9	220.2	21.6	19.2	27.1	53.2	13.1
	STEAMM21	1079.4	34.1	44.3	130.9	11.5	12.6	36.9	48.5	10.7
	STEAMM22	1152.7	72.2	53.5	87.9	7.8	25.1	41.8	30.5	6.8
	STEAMM23	1973.6	76.0	80.7	222.1	28.7	15.4	36.8	45.0	14.6
	STEAMM24	2529.2	108.5	94.6	306.2	27.5	17.2	33.7	48.4	10.9
	STEAMM25	1886.9	87.0	73.2	197.6	25.8	18.4	34.9	41.9	13.7
	STEAMM26	1431.1	78.2	52.6	159.9	11.6	21.9	33.1	44.7	8.1
	STEAMM27	1657.4	72.2	52.8	220.7	17.3	17.4	28.7	53.3	10.5

## Sheet: TableS5B
Table S5B: Average macro nutritional details and AGE consumption per participants per period for group 1. Related to Figure 2.
	Sequence	STEAMM_ID	Intervention	Calories (kcal)	Fat (g)	Carbohydrates (g)	Sugar (g)	Protein (g)	CML (kU)	Fiber (g)	Salt (g)
	HL	STEAMM14	Baseline	1.432	53	166	42	58	7.589	17	5
	HL	STEAMM14	High AGEs diet	2.035	101	174	42	96	23.623	23	7
	HL	STEAMM14	Low AGEs diet	2.014	99	173	48	96	14.438	23	8
	HL	STEAMM09	Baseline	1.828	82	176	91	56	8.498	14	5
	HL	STEAMM09	High AGEs diet	1.986	100	175	100	84	24.634	25	4
	HL	STEAMM09	Low AGEs diet	1.6	77	138	71	76	8.155	18	5
	HL	STEAMM15	Baseline	2.275	93	240	91	84	17.934	21	7
	HL	STEAMM15	High AGEs diet	2.018	101	166	49	101	24.459	20	8
	HL	STEAMM15	Low AGEs diet	2.315	114	200	54	111	13.176	23	9
	LH	STEAMM12	Baseline	2.172	92	219	51	84	24.561	24	7
	LH	STEAMM12	Low AGEs diet	1.787	89	153	61	85	9.775	21	5
	LH	STEAMM12	High AGEs diet	1.876	94	158	58	90	18.905	21	6
	LH	STEAMM11	Baseline	1.623	81	146	47	59	16.107	14	5
	LH	STEAMM11	Low AGEs diet	1.66	92	117	39	83	11.41	17	5
	LH	STEAMM11	High AGEs diet	2.046	113	151	48	96	25.49	22	5
	LH	STEAMM06	Baseline	2.056	67	272	109	71	8.24	25	6
	HL	STEAMM07	Baseline	1.931	62	242	94	63	11.34	12	6
	HL	STEAMM07	High AGEs diet	1.728	83	150	69	87	17.548	17	6
	HL	STEAMM07	Low AGEs diet	1.63	72	159	64	79	8.097	19	5
	LH	STEAMM10	Baseline	1.902	84	207	73	61	13.21	12	6
	LH	STEAMM10	Low AGEs diet	1.908	110	129	40	91	12.992	19	6
	LH	STEAMM10	High AGEs diet	1.54	86	114	40	71	22.211	15	4
	LH	STEAMM13	Baseline	2.296	78	254	74	74	15.355	17	7
	LH	STEAMM13	Low AGEs diet	2.199	99	225	86	90	11.685	24	7
	LH	STEAMM13	High AGEs diet	2.151	102	201	76	95	18.563	24	7
	HL	STEAMM08	Baseline	836	26	108	24	35	14.107	9	3
	HL	STEAMM08	High AGEs diet	1.176	58	102	23	56	10.812	11	5
	HL	STEAMM08	Low AGEs diet	1.433	65	134	30	72	10.777	15	6

## Sheet: TableS5C
Table S5C: Average macro nutritional details and AGE consumption per participants per period for group 2. Related to Figure 2.
	Sequence	STEAMM_ID	Intervention	Calories (kcal)	Fat (g)	Carbohydrates (g)	Sugar (g)	Protein (g)	CML (kU)	Fiber (g)	Salt (g)
	HL	STEAMM16	Baseline	2.47	146	193	89	86	29.353	23	6
	HL	STEAMM16	High AGEs diet	2.065	104	173	68	98	26.935	23	6
	HL	STEAMM16	Low AGEs diet	2.049	106	159	52	104	11.846	22	6
	LH	STEAMM17	Baseline	1.972	86	216	51	79	33.247	11	7
	LH	STEAMM17	Low AGEs diet	1.414	75	100	30	76	10.288	13	5
	LH	STEAMM17	High AGEs diet	1.489	81	108	24	77	23.043	11	5
	LH	STEAMM18	Baseline	2.191	85	272	104	76	15.186	20	4
	LH	STEAMM18	Low AGEs diet	1.832	87	168	64	85	8.698	25	5
	LH	STEAMM18	High AGEs diet	1.499	74	130	39	71	11.281	13	4
	LH	STEAMM19	Baseline	1.431	63	177	98	61	15.988	19	3
	LH	STEAMM19	Low AGEs diet	1.372	68	110	48	72	7.13	17	4
	LH	STEAMM19	High AGEs diet	1.368	74	102	47	66	15.205	17	3
	LH	STEAMM20	Baseline	2.056	89	223	65	71	14.146	28	6
	LH	STEAMM20	Low AGEs diet	1.826	76	183	69	89	8.719	24	6
	LH	STEAMM20	High AGEs diet	2.054	89	202	67	100	18.352	24	7
	HL	STEAMM21	Baseline	2.398	85	302	145	81	23.887	17	8
	HL	STEAMM21	High AGEs diet	1.639	84	144	62	66	16.658	18	4
	HL	STEAMM21	Low AGEs diet	1.565	77	144	60	64	8.521	18	3
	HL	STEAMM23	Baseline	2.126	93	199	90	83	9.16	21	4
	HL	STEAMM23	High AGEs diet	2.115	103	185	87	99	18.06	25	6
	HL	STEAMM23	Low AGEs diet	2.123	107	178	89	99	10.73	26	5
	LH	STEAMM24	Baseline	2.086	88	224	116	89	48.609	15	6
	LH	STEAMM24	Low AGEs diet	2.439	123	207	101	115	13.876	22	7
	LH	STEAMM24	High AGEs diet	2.049	98	187	94	96	23.867	18	6
	HL	STEAMM25	Baseline	2.487	109	264	82	92	24.377	17	6
	HL	STEAMM25	High AGEs diet	1.714	86	146	67	80	17.158	20	5
	HL	STEAMM25	Low AGEs diet	1.656	85	135	63	80	10.704	20	5
	HL	STEAMM26	Baseline	1.314	49	139	25	73	13.665	11	5
	HL	STEAMM26	High AGEs diet	1.443	78	103	35	78	2.5879	14	5
	HL	STEAMM26	Low AGEs diet	1.424	71	109	41	82	8.939	14	4
	HL	STEAMM27	Baseline	1.744	67	192	73	79	26.863	19	6
	HL	STEAMM27	High AGEs diet	1.912	92	168	66	91	18.082	21	9
	HL	STEAMM27	Low AGEs diet	1.952	97	166	67	94	12.108	19	6

## Sheet: TableS5D 
Table S5D Daily CML intake (kU CML) per kcal per participant at baseline. Related to Figure 2.
	Sequence	ID	Group	Day 1	Day 2	Day 3	Day 4	Day 5	Day 6	Day 7	Average
	HL	14	1	7.32	2.78	2.78	9.76	7.48	2.90	5.56	5.51
	HL	9	1	4.81	1.45	7.86	5.97	2.82	7.42	0.96	4.47
	HL	15	1	7.85	3.11	12.42	182.11	42.83	10.08	6.45	37.83
	LH	12	1	7.02	7.16	8.59	3.75	25.48	19.40	7.21	11.23
	LH	11	1	11.93	11.34	11.17	24.16	6.54	6.30	10.49	11.70
	LH	6	1
	HL	7	1	6.77	7.20	10.79	3.03	2.82	2.92	13.62	6.74
	LH	10	1	3.66	6.55	6.79	9.57	3.55	4.24	22.99	8.19
	LH	13	1	10.26	1.69	0.71	7.64	8.17	5.97	1.21	5.09
	HL	8	1	9.40	45.86			12.21	3.32	6.78
	HL	16	2	3.14	9.77	6.17	10.22	19.42	17.12	5.98	10.26
	LH	17	2	46.23	8.27	5.56	11.26	26.66	4.30	20.95	17.60
	LH	18	2	6.56	11.69	4.64	1.46	6.27	3.98	12.84	6.78
	LH	19	2	14.76	6.49	11.41	9.70	13.12	2.66	7.92	9.44
	LH	20	2	4.11	7.82	5.47	25.52	6.06	19.33	7.94	10.89
	HL	21	2	30.45	12.33	9.57	16.99	8.08	6.98	10.16	13.51
	HL	23	2	4.41	3.67	3.36	5.48	4.04	5.34	4.34	4.38
	LH	24	2	7.94	15.95	9.42	15.78	35.46	60.80	1.78	21.02
	HL	25	2	16.51	4.76	6.84	5.35	8.53	23.03	3.19	9.74
	HL	26	2	11.65	6.15	4.34	6.12	13.95	13.58	5.14	8.70
	HL	27	2	0.56	2.01	7.42	68.72	6.25	14.09	11.54	15.80

## Sheet: TableS5E
Table S5E: Daily CML intake (kU CML) per kcal per participant during the first interventional period. Related to Figure 2.
	Sequence	ID	Group	Day 8	Day 9	Day 10	Day 11	Day 12	Day 13	Day 14	Day 15	Day 16	Day 17	Day 18	Day 19	Day 20	Day 21	Average
	HL	14	1	8.82	9.39	11.28	8.68	11.47	9.98	15.09	10.32	9.02	12.27	8.70	21.83	10.90	9.23	11.21
	HL	9	1	8.30	7.51	12.18	6.89	10.96	41.52	15.32	9.00	7.50	8.98	7.52	6.47	12.12	8.54	11.63
	HL	15	1	9.23	8.45	10.39	8.39	10.37	32.03	17.62	9.75	9.24	12.38	8.08	8.24	13.93	9.08	11.94
	LH	12	1	6.40	4.03	5.24	7.07	6.87	5.23	9.19	5.70	4.41	4.53	5.73	5.10	4.03	4.95	5.61
	LH	11	1	5.89	6.47	8.10	7.18	5.22	6.15	12.07	7.63	5.27	5.82	6.15	7.21	5.28	6.79	6.80
	LH	6	1
	HL	7	1	9.31	10.30	8.42	8.10	5.25	21.95	13.92	6.08	10.25	11.11	6.00	4.74	9.20	11.24	9.70
	LH	10	1	9.85	4.94	7.12	8.20	6.92	4.67	11.11	8.31	3.80	7.00	5.76	5.29	3.76	6.20	6.64
	LH	13	1	3.87	4.22	4.20	4.39	4.12	2.78	6.47	5.42	7.02	9.90	7.39	5.40	4.59	3.15	5.21
	HL	8	1	9.16	8.14	11.86	11.94	10.56	8.66	15.88	0.69		5.25	5.25	6.17	3.88	4.20
	HL	16	2	9.16	7.50	9.56	8.21	8.80	26.59	49.43	8.04	11.09	6.49	6.23	6.78	8.25	14.9	12.87
	LH	17	2	7.18	3.18	7.22	9.41	4.97	12.70	22.44	8.21	5.85	6.55	7.50	3.63	2.96	2.72	7.47
	LH	18	2	5.56	3.66	3.46	5.08	4.46	3.53	7.65	9.62	6.31	4.16	3.76	2.88	3.03	4.53	4.83
	LH	19	2	8.04	4.73	4.13	4.46	4.33	4.78	5.43	12.16	4.57	3.96	3.10	4.06	4.95	5.62	5.31
	LH	20	2	5.68	4.15	4.94	4.38	5.29	4.91	15.87	4.72	3.01	4.13	4.09	3.63	3.90	3.87	5.18
	HL	21	2	9.60	7.86	11.66	8.54	8.64	27.64	12.48	13.77	7.45	9.34	5.54	6.40	7.07	9.92	10.42
	HL	23	2	6.68	6.64	9.78	8.32	7.13	7.54	12.42	11.17	8.17	10.36	7.38	7.03	9.53	7.27	8.53
	LH	24	2	5.62	3.74	4.61	3.38	5.64	3.84	9.49	9.86	5.68	6.26	4.05	4.39	5.42	6.53	5.61
	HL	25	2	10.21	9.40	13.28	10.10	10.49	6.88	15.49	9.72	8.19	12.16	8.99	6.78	14.18	9.41	10.38
	HL	26	2	8.28	9.44	13.25	8.73	9.26	8.29	6.70	6.92	102.42	12.60	6.14	6.97	8.79	9.13	15.49
	HL	27	2	11.04	6.19	12.13	7.93	9.07	8.49	15.09	8.76	7.62	10.01	7.33	7.12	13.79	8.85	9.53

## Sheet: TableS5F
Table S5F: Daily CML intake (kU CML) per kcal per participant during the second interventional period. Related to Figure 2.
	Sequence	ID	Group	Day 22	Day 23	Day 24	Day 25	Day 26	Day 27	Day 28	Day 29	Day 30	Day 31	Day 32	Day 33	Day 34	Day 35	Average
	HL	14	1	6.27	5.74	9.84	8.82	5.69	5.47	8.54	10.45	6.33	7.49	4.98	8.66	5.99	8.24	7.32
	HL	9	1	3.58	4.67	3.58	3.16	2.90	7.91	8.68	4.92	4.74	6.34	4.36	4.82	4.56	4.68	4.92
	HL	15	1	6.06	4.75	5.54	5.08	5.93	4.34	10.56	5.40	4.85	5.82	5.14	5.48	4.34	6.00	5.66
	LH	12	1	11.76	7.32	10.48	7.83	9.37	7.34	12.49	8.98	8.07	9.57	7.64	6.68	23.13	8.61	9.95
	LH	11	1	10.53	8.81	13.49	8.40	24.21	8.19	16.77	9.43	8.35	10.61	8.74	24.47	11.95	7.49	12.25
	LH	6	1
	HL	7	1	2.94	4.32	4.82	5.33	2.90	2.28	14.61	6.01	4.31	4.41	3.81	3.68	3.89	3.08	4.74
	LH	10	1	9.39	7.90	11.70	8.18	10.19	8.63	16.37	46.87	8.44	13.02	8.64	34.94	15.86	9.09	14.94
	LH	13	1	4.80	11.88	7.17	7.08	8.56	8.00	9.45	11.71	14.23	10.89	10.12	5.39	5.00	7.15	8.67
	HL	8	1		5.07	5.87	5.08		4.27	10.03	7.05		6.80	5.84	4.43	3.89	5.98
	HL	16	2	6.96	5.25	4.93	4.90	5.40	5.89	10.39	7.31	5.85	3.18	5.07	4.66	3.81	6.46	5.72
	LH	17	2	10.82	6.75	30.07	7.90	10.16	50.25	14.91	6.99	9.21	9.77	9.31	9.07	9.66	22.16	14.79
	LH	18	2	7.76	8.13	10.56	6.28	6.99	8.18	10.97	11.47	12.36	5.64	4.08	6.73	3.28	6.42	7.77
	LH	19	2	8.54	6.65	11.75	8.99	9.08	10.06	17.16	25.36	9.84	12.92	10.38	10.97	7.08	9.19	11.28
	LH	20	2	7.52	6.77	8.99	3.40	13.29	7.92	11.43	9.42	5.79	8.58	5.97	5.20	23.99	7.94	9.01
	HL	21	2	6.14	6.03	5.21	4.73	3.05	3.77	12.19	9.36	3.36	6.21	5.85	4.20	3.95	4.23	5.59
	HL	23	2	4.92	4.52	5.19	5.30	5.35	4.84	6.97	7.62	4.05	5.34	4.27	4.14	4.18	4.42	5.08
	LH	24	2	7.26	14.94	11.30	5.59	8.65	21.92	9.29	12.04	33.53	9.08	6.79	5.55	12.14	7.45	11.82
	HL	25	2	7.25	5.30	6.93	6.85	6.29	4.73	11.04	8.17	5.16	7.14	5.84	3.46	4.85	8.68	6.55
	HL	26	2	3.16	4.51	5.91	4.95	7.46	6.36	8.95	4.61	11.86	7.05	5.53	4.86	6.53	4.68	6.17
	HL	27	2	8.42	5.16	5.87	6.59	6.39	5.56	10.51	6.00	5.38	6.11	5.67	3.77	4.55	6.68	6.19
