# Supplementary material for: Cooking methods affect advanced glycation end products and lipid profiles: A randomized cross-over study in healthy subjects
Source: Cell Rep Med. 2025 Apr 24;6(5):102091. doi: 10.1016/j.xcrm.2025.102091 (PMC12147844; doi:10.1016/j.xcrm.2025.102091)
Supplement: Table S6. Physical activity per participant per period [file mmc3.xlsx]

## Sheet: Overview
A.) Physical activity per participant per period for group 1. TMVPA week is total weekly minutes of walking, moderate-intensity and vigorous intensity physical activity. vigPA week is total minutes of vigorous intensity physical activity. modPA total minutes of moderate intensity physical activity. WalkingPAweek is total minutes of walking physical activity. TMPAweek is total weekly minutes of wa…
B.) Physical activity per participant per period for group 2. Related to Figure 2

## Sheet: TableS6A
Table S6A: Physical activity per participant per period for group 1. TMVPA week is total weekly minutes of walking, moderate-intensity and vigorous intensity physical activity. vigPA week is total minutes of vigorous intensity physical activity. modPA total minutes of moderate intensity physical activity. WalkingPAweek is total minutes of walking physical activity. TMPAweek is total weekly minute…
	Sequence	STEAMM_ID	Intervention	TMVPAweek	vigPAweek	modPAweek	walkingPAweek	TMPAweek	Total MET minutes
	HL	STEAMM14	Baseline	140	90	50	0	50	920
	HL	STEAMM14	High AGEs diet	340	0	100	240	340	1.192
	HL	STEAMM14	Low AGEs diet	600	0	60	540	600	2.022
	HL	STEAMM09	Baseline	660	180	180	300	480	3.15
	HL	STEAMM09	High AGEs diet	210	60	60	90	150	1.017
	HL	STEAMM09	Low AGEs diet	480	60	270	150	420	2.055
	HL	STEAMM15	Baseline	1680	0	840	840	1680	6.132
	HL	STEAMM15	High AGEs diet	1500	0	240	1260	1500	5.118
	HL	STEAMM15	Low AGEs diet	1500	0	240	1260	1500	5.118
	LH	STEAMM12	Baseline	735	45	240	450	690	2.805
	LH	STEAMM12	Low AGEs diet	420	120	0	300	300	1.95
	LH	STEAMM12	High AGEs diet	320	120	0	200	200	1.62
	LH	STEAMM11	Baseline	270	30	180	60	240	1.158
	LH	STEAMM11	Low AGEs diet	330	120	90	120	210	1.716
	LH	STEAMM11	High AGEs diet	300	60	180	60	240	1.398
	LH	STEAMM06	Baseline	1980	540	180	1260	1440	9.198
	HL	STEAMM07	Baseline	870	270	0	600	600	4.14
	HL	STEAMM07	High AGEs diet	540	180	180	180	360	2.754
	HL	STEAMM07	Low AGEs diet	360	240	0	120	120	2.316
	LH	STEAMM10	Baseline	2400	1260	840	300	1140	14.43
	LH	STEAMM10	Low AGEs diet	870	540	120	210	330	5.493
	LH	STEAMM10	High AGEs diet	1200	180	180	840	1020	4.932
	LH	STEAMM13	Baseline	660	240	360	60	420	3.558
	LH	STEAMM13	Low AGEs diet	1200	600	180	420	600	6.906
	LH	STEAMM13	High AGEs diet	670	360	100	210	310	3.973
	HL	STEAMM08	Baseline	435	0	300	135	435	1,645.5
	HL	STEAMM08	High AGEs diet	890	540	200	150	350	5.615
	HL	STEAMM08	Low AGEs diet	720	360	180	180	360	4.194

## Sheet: TableS6B
Table S6B: Physical activity per participant per period for group 2. Related to Figure 2
	Sequence	STEAMM_ID	Intervention	TMVPAweek	vigPAweek	modPAweek	walkingPAweek	TMPAweek	Total MET minutes
	HL	STEAMM16	Baseline	500	240	120	140	260	2.862
	HL	STEAMM16	High AGEs diet	480	240	180	60	240	2.838
	HL	STEAMM16	Low AGEs diet	410	240	120	50	170	2.565
	LH	STEAMM17	Baseline	180	90	90	0	90	1.08
	LH	STEAMM17	Low AGEs diet	1.11	720	90	300	390	7.11
	LH	STEAMM17	High AGEs diet	1.74	1.26	450	30	480	11.979
	LH	STEAMM18	Baseline	1.23	0	600	630	1.23	4.479
	LH	STEAMM18	Low AGEs diet	660	0	450	210	660	2.493
	LH	STEAMM18	High AGEs diet	90	0	0	90	90	297
	LH	STEAMM19	Baseline	1.41	540	240	630	870	7.359
	LH	STEAMM19	Low AGEs diet	1.38	360	180	840	1.02	6.372
	LH	STEAMM19	High AGEs diet	1.6	360	400	840	1.24	7.252
	LH	STEAMM20	Baseline	270	0	210	60	270	1.038
	LH	STEAMM20	Low AGEs diet	280	0	210	70	280	1.071
	LH	STEAMM20	High AGEs diet	350	0	245	105	350	1,326.5
	HL	STEAMM21	Baseline	200	120	60	20	80	1.266
	HL	STEAMM21	High AGEs diet	980	60	20	900	920	3.53
	HL	STEAMM21	Low AGEs diet	200	60	40	100	140	970
	HL	STEAMM23	Baseline	740	20	90	630	720	2.599
	HL	STEAMM23	High AGEs diet	785	15	140	630	770	2.759
	HL	STEAMM23	Low AGEs diet	900	0	270	630	900	3.159
	LH	STEAMM24	Baseline	1.68	0	1.26	420	1.68	6.426
	LH	STEAMM24	Low AGEs diet	1.89	1.26	420	210	630	12.453
	LH	STEAMM24	High AGEs diet	1.44	0	1.26	180	1.44	5.634
	HL	STEAMM25	Baseline	1.26	0	0	1.26	1.26	4.158
	HL	STEAMM25	High AGEs diet	180	0	90	90	180	657
	HL	STEAMM25	Low AGEs diet	330	0	180	150	330	1.215
	HL	STEAMM26	Baseline	170	80	45	45	90	968.5
	HL	STEAMM26	High AGEs diet	1.02	0	720	300	1.02	3.87
	HL	STEAMM26	Low AGEs diet	420	180	120	120	240	2.316
	HL	STEAMM27	Baseline	720	60	450	210	660	2.973
	HL	STEAMM27	High AGEs diet	445	45	250	150	400	1.855
	HL	STEAMM27	Low AGEs diet	555	45	360	150	510	2.295
